# Supplementary material for: Pharmacophore Modeling and Binding Affinity of Secondary Metabolites from Angelica keiskei to HMG Co-A Reductase
Source: Molecules. 2024 Jun 23;29(13):2983. doi: 10.3390/molecules29132983 (PMC11243442; doi:10.3390/molecules29132983)
Supplement: Supplementary file 1 [file molecules-29-02983-s001.zip]

Archive with 1 entries (1 files):
- molecules-3060999-supplementary.pdf
